# Supplementary material for: Strategic Processing of Gender Stereotypes in Sentence Comprehension: An ERP Study
Source: Brain Sci. 2023 Mar 27;13(4):560. doi: 10.3390/brainsci13040560 (PMC10136608; doi:10.3390/brainsci13040560)
Supplement: Supplementary file 1 [file brainsci-13-00560-s001.zip]

Archive with 1 entries (1 files):
- brainsci-2192921-supplementary.pdf
